# Supplementary material for: Conditional knockout of Shank3 in the ventral CA1 by quantitative in vivo genome-editing impairs social memory in mice
Source: Nat Commun. 2024 Jun 12;15:4531. doi: 10.1038/s41467-024-48430-x (PMC11169449; doi:10.1038/s41467-024-48430-x)
Supplement: Supplementary file 4 — Source Data file [file 41467_2024_48430_MOESM4_ESM.xlsx]

## Sheet: Figure 1g
	AAV-Control
	Novel	Familiar
	147.88	116.72
	121.44	74.2
	143.04	117.8
	140.8	98.16
	137.12	101.2
	248.68	78.92
	178.56	78.84
	173.9	97.3999
	208.1	63.8333
	198.7	81.9999
	vCA1-cKO
	Novel	Familiar
	68.64	95.56
	70.32	59.8
	97.72	84.64
	74.12	152.64
	89.84	78.72
	101.36	121.68
	109.76	125.68
	103.52	92.44
	167.533	113.933
	149.133	142.1
	vmPFC-cKO
	Novel	Familiar
	148.92	134.2
	106.16	108.88
	172.2	130.16
	127.76	112.68
	220.44	91.88
	123.96	101.72
	135.4	90.8
	109.28	66.48
	81.2	71.92
	190.611	126.914
	122.273	124.314
	NAcS-cKO
	Novel	Familiar
	106.36	112.24
	71.88	115.16
	129	93
	146.8	82.08
	86.4	110.12
	169	70.48
	118.84	97.68
	131.56	103.36
	94.88	139.84
	117.64	84.48
	155.8	79.36
	150.2	102.8
	100.52	87.16
	140.76	93
	170.72	92.04
	139.88	116.76
	126.88	177.36
	LH-cKO
	Novel	Familiar
	159.6	165.8
	81.08	58.2
	142.24	106.68
	140.36	104.4
	103.96	216.24
	84.84	101.56
	94.28	116.96
	174.6	107.68
	166.52	158.92
	127.48	151.2
	149.28	110.48
	116.791	149.28
	118.312	129.955

## Sheet: Figure 1h
	vCA1-Cont
	0.117763
	0.241464
	0.0967643
	0.17844
	0.150722
	0.518193
	0.387413
	0.281976
	0.530522
	0.415747
	vCA1-cKO
	-0.163946
	0.0808485
	0.0717263
	-0.34627
	0.065971
	-0.0911047
	-0.06762
	0.056542
	0.190432
	0.024149
	mPFC-cKO
	0.0519921
	-0.0126488
	0.13904
	0.0627184
	0.411629
	0.0985466
	0.197171
	0.243514
	0.0606061
	0.200605
	-0.008277
	NAcS-cKO
	-0.0269
	-0.23139
	0.162162
	0.282768
	-0.1207
	0.411391
	0.097728
	0.120041
	-0.19155
	0.164061
	0.325055
	0.187352
	0.071185
	0.204312
	0.299437
	0.090087
	-0.16592
	LH-cKO
	-0.01905
	0.164273
	0.142857
	0.146919
	-0.35066
	-0.0897
	-0.10737
	0.23707
	0.023353
	-0.0851155
	0.149369
	-0.122107
	-0.0468971

## Sheet: Figure 2e
	Control	1/1	1/2	1/4	1/8	1/16
	3.68334	11.9219	11.4005	7.12901	5.0741	3.98028
	3.99695	12.8377	11.3437	7.11372	5.66985	4.17725
	4.18248	13.2573	11.1109	7.21548	4.42538	4.1051
	4.24849	13.0112	9.90113	7.25318	4.97622	3.60947
	3.82504	11.8475	12.031	6.17478	4.95511	4.78915
	3.81066	12.5391	10.8034	7.22393	5.03419	4.54139

## Sheet: Figure 2g
	Control	1/1	1/2	1/4	1/8	1/16
	8.66308	36.1979	32.2874	26.6136	20.9655	20.5972
	10.1646	47.2547	45.4772	40.7637	32.532	26.972
	6.39615	51.3418	26.3732	14.4519	33.9619	8.02724
	6.71898	35.1795	27.3723	28.3684	13.6118	8.46323
		38.0278	31.2611	27.5129	11.4683	14.1204
		38.3941		25.312	18.2954	16.7143
					19.2357

## Sheet: Figure 3d
	Control	EV
	14.55	10.621
	16.126	10.108
	18.396	14.461
	16.993	14.561

## Sheet: Figure 3e
EV Dilution	1/1	3/5	2/5
	0.73	0.962	0.996
	0.627	0.873	0.983
	0.786	0.802	0.913
	0.857	0.799	0.882

## Sheet: Figure 4d
	blank gesicle	Shank3 gesicle
	0.00432	0.00284
	0.00224	0.00258
	0.0045	0.00206
	0.00529	0.00328
	0.00651	0.00389
	0.00323	0.00184
	0.00396	0.00227
	0.0131	0.00185
	0.000741	0.00139
	0.00325	0.00192
	0.00217	0.00261
	0.00264	0.00117
	0.00366	0.00156

## Sheet: Figure 4f
	1/64	1/128	cont.
	0.0587801	0.0536313	0.0664059
	0.0654905	0.0583546	0.0728169
	0.0593143	0.0580494	0.0572157
	0.0582713	0.0581254	0.0683143
	0.0613427	0.0534874	0.058951
	0.0642672	0.0574559	0.0619584
	0.0627239	0.0571307	0.0669776
	0.063231	0.0568169	0.0646603
	0.0580047	0.0485007	0.0569958
	0.0577265	0.0578906	0.0625329
	0.0603781	0.0664247	0.0714028
	0.0499321	0.0596426	0.0620696
	0.0578149	0.0693534	0.0715823
	0.0568349	0.058781	0.0677839
	0.0622088	0.063276
	0.0632448	0.0643983
	0.0609249	0.0597485
	0.0464727	0.0662816
	0.0535852	0.067148
	0.068793	0.0620004
	0.0517479	0.0640995
	0.0523281	0.070468
	0.0615634	0.0656916
	0.0478106	0.0661479
	0.0523487	0.0622724
	0.0558018
	0.0656693
	0.0653483
	0.0545294
	0.0555217

## Sheet: Figure 4g
	1/1
	Novel	Familiar
	118.518	96.7109
	106.948	90.1837
	128.994	193.65
	195.491	76.5799
	94.5441	117.47
	87.7024	52.3734
	77.1797	183.007
	109.308	85.9419
	114.117	101.313
	1/2
	Novel	Familiar
	161.28	139.28
	168.6	121.84
	100.24	110.52
	74	190.12
	76.76	110.68
	150.76	107.12
	36.48	76.04
	141.52	185
	127.44	118.92
	14.76	8.4
	1/4
	Novel	Familiar
	113.84	145.32
	76.6	154.36
	112.08	92.2
	82.4	81.56
	222.84	165.28
	215.32	108.76
	68.84	99.76
	112.96	182.68
	112.84	84.32
	86.4	125.44
	124.8	128.68
	130.4	132.4
	1/8
	Novel	Familiar
	132.4	133.32
	79.08	109.28
	182.08	164.76
	155.24	153.08
	75.44	96.72
	106.52	127.36
	135	107.76
	78.64	154.52
	144.28	106.12
	107.12	121.36
	172.04	148.48
	1/16
	Novel	Familiar
	168.16	99.6
	123.68	116.88
	72.4	125
	116.88	85.24
	78.12	112.68
	1/32
	Novel	Familiar
	102.24	103.16
	85.56	87.6
	147.8	149
	225	133.36
	116.12	198.88
	115.2	65.24
	1/64
	Novel	Familiar
	85.52	177.24
	157.08	111.92
	141.12	86.6
	111.72	149.52
	190.24	123.72
	1/128
	Novel	Familiar
	94.2243	123.272
	130.874	142.517
	175.525	131.594
	109.028	85.1819
	128.073	68.0977
	137.6	102.8
	125.96	121.92
	164.52	57.04
	142	118
	81.44	154.92
	227.88	98
	104.76	95.76
	198.4	81.72
	169.645	94.0649
	105.308	136.757
	1/256
	Novel	Familiar
	188.2	167.24
	122.32	163.68
	197.72	91.28
	129.44	79.2
	159.08	115.88
	113.76	118.08
	127.28	139.28
	85.84	36.08
	108.56	106.84
	183.666	107.067
	164.633	150.1
	1/512
	Novel	Familiar
	263.8	67.8
	173.4	164.36
	197.56	136.32
	149.56	98.72
	161.04	132.84
	169.48	99.92
	98.32	76.12
	104	70.36
	164.64	122.64
	180.48	88.8
	170.266	109.6
	185.1	168.233
	Control
	Novel	Familiar
	120.719	134.723
	140.917	199.892
	163.002	63.9765
	241.583	102.587
	152.639	103.306
	123.911	89.7827
	85.2217	132.434
	165.362	113.189
	86.262	61.4557
	110	83.84
	144.64	115.68
	162.4	86.04
	190.2	109.92
	159.44	78.24

## Sheet: Figure 4h
	1/1
	0.10132
	0.08504
	-0.2004
	0.43706
	-0.1081
	0.25221
	-0.4067
	0.11967
	0.05944
	1/2
	0.0732
	0.161
	-0.0488
	-0.4397
	-0.181
	0.16923
	-0.3516
	-0.1332
	0.03458
	0.27461
	1/4
	-0.1215
	-0.3367
	0.09732
	0.00512
	0.14831
	0.32881
	-0.1834
	-0.2358
	0.14465
	-0.1843
	-0.0153
	-0.0076
	1/8
	-0.0035
	-0.1603
	0.04994
	0.00701
	-0.1236
	-0.0891
	0.11221
	-0.3254
	0.1524
	-0.0623
	0.07351
	1/16
	0.25605
	0.02827
	-0.2665
	0.15654
	-0.1811
	1/32
	-0.0045
	-0.0118
	-0.004
	0.25572
	-0.2627
	0.27688
	1/64
	-0.3491
	0.16788
	0.23942
	-0.1447
	0.21187
	1/128
	-0.1336
	-0.0426
	0.14304
	0.12279
	0.30573
	0.14476
	0.0163
	0.48511
	0.09231
	-0.3109
	0.39855
	0.04488
	0.41654
	0.2866
	-0.1299
	1/256
	0.05897
	-0.1446
	0.3683
	0.2408
	0.15711
	-0.0186
	-0.045
	0.40814
	0.00799
	0.26347
	0.04618
	1/512
	0.59107
	0.02676
	0.18342
	0.20477
	0.09596
	0.2582
	0.12726
	0.19293
	0.1462
	0.34046
	0.21677
	0.04774
	Control
	-0.0548
	-0.173
	0.43628
	0.40386
	0.19275
	0.15971
	-0.2169
	0.1873
	0.16793
	0.13496
	0.11125
	0.30736
	0.26749
	0.34164

[truncated: 12 more sheets: Supplementary Figure 1a, Supplementary Figure 1h, Supplementary Figure 2c, Supplementary Figure 2d, Supplementary Figure 3c, Supplemnetary Figure 3d, Supplementary Figure 3e, Supplementary Figure 3f, Supplementary Figure 3g, Supplementary Figure 3h, Supplementary Figure 4c, Supplementary Figure 4d]
